# Supplementary material for: Data of the interaction mindset questionnaire: An initial exploration
Source: Data Brief. 2020 Jul 5;31:106000. doi: 10.1016/j.dib.2020.106000 (PMC7363661; doi:10.1016/j.dib.2020.106000)
Supplement: Supplementary file 2 [file mmc2.zip]

Archive with 1 entries (1 files):
- DATA-Interaction mindset.csv
