# Supplementary material for: Data of the interaction mindset questionnaire: An initial exploration
Source: Data Brief. 2020 Jul 5;31:106000. doi: 10.1016/j.dib.2020.106000 (PMC7363661; doi:10.1016/j.dib.2020.106000)
Supplement: Supplementary file 2 [file mmc2.zip › DATA-Interaction mindset.csv]

Item1	Item2	Item3	Item4	peer_interaction_AVE	Item5	Item6	Item7	Item8	peer_collaboration_AVE	Item9	Item10	Item11	form_orientation_AVE	Item12	Item13	Item14	provision_of_peer_feedback_AVE	Item15	Item16	Item17	reception_of_peer_feedback_AVE	PeerInter_Bartlett	PeerColla_Bartlett	FormOrient_Bartlett	ProvPeerfeedback_Bartlett	ReceivedPeerFeed_Bartlett
I enjoy communicative activities with my classmates.	Communicative activities with my classmates are helpful for improving my English.	I don’t like doing group work in my English classes. (reverse score)	I like talking to my classmates in English in class.		I collaborate with my classmates to practice and learn English.	I try to help my classmates improve their English.	I don’t care about my classmates’ improvement of English. (reverse score)	Working collaboratively is necessary to improve my English.		When talking to my classmates, I tend to focus on their language use.	It’s important to me to pay attention to how correctly my classmates speak English.	I tend to notice English mistakes when my classmates are talking to me.		I think it’s rude to correct my classmates’ English mistakes. (reverse score)	I think correcting my classmates’ English mistakes interrupts communication. (reverse score)	I feel comfortable correcting my classmates’ English mistakes.		I feel embarrassed when my classmates correct my English mistakes. (reverse score)	I don’t think my classmates’ corrections of my mistakes are accurate. (reverse score)	Students should correct each other’s English mistakes.
5.00	6.00	4.00	6.00	5.25	6.00	6.00	4.00	5.00	5.25	4.00	5.00	4.00	4.33	3.00	3.00	4.00	3.33	5.00	5.00	6.00	5.33	0.56896	1.34832	-0.10273	-0.42665	0.40346
5.00	6.00	4.00	5.00	5.00	4.00	4.00	3.00	4.00	3.75	5.00	6.00	5.00	5.33	3.00	3.00	3.00	3.00	3.00	4.00	4.00	3.67	0.21301	-0.86752	1.34032	-0.42665	-1.58744
6.00	6.00	3.00	6.00	5.25	6.00	6.00	2.00	6.00	5.00	4.00	5.00	6.00	5.00	1.00	1.00	4.00	2.00	1.00	3.00	4.00	2.67	1.05509	1.69816	0.64122	-2.49674	-3.57834
5.00	5.00	4.00	6.00	5.00	4.00	5.00	3.00	4.00	4.00	3.00	3.00	3.00	3.00	3.00	3.00	4.00	3.33	4.00	5.00	5.00	4.67	0.03994	-0.42917	-2.12411	-0.42665	-0.22247
6.00	6.00	4.00	6.00	5.50	4.00	4.00	3.00	4.00	3.75	3.00	4.00	2.00	3.00	3.00	3.00	3.00	3.00	5.00	6.00	5.00	5.33	1.05509	-0.86752	-1.91775	-0.42665	1.14250
6.00	6.00	4.00	6.00	5.50	5.00	4.00	4.00	6.00	4.75	3.00	4.00	5.00	4.00	6.00	6.00	5.00	5.67	6.00	6.00	6.00	6.00	1.05509	0.32682	-0.80183	2.67848	1.76843
3.00	4.00	5.00	4.00	4.00	4.00	4.00	3.00	4.00	3.75	4.00	5.00	6.00	5.00	5.00	6.00	4.00	5.00	5.00	5.00	2.00	4.00	-2.17324	-0.86752	0.64122	2.20941	0.40346
5.00	5.00	4.00	4.00	4.50	4.00	4.00	3.00	5.00	4.00	5.00	5.00	6.00	5.33	4.00	4.00	6.00	4.67	4.00	5.00	6.00	5.00	-0.67196	-0.51768	1.13395	0.60839	-0.22247
5.00	6.00	4.00	6.00	5.25	6.00	6.00	3.00	6.00	5.25	4.00	5.00	6.00	5.00	4.00	4.00	6.00	4.67	4.00	5.00	6.00	5.00	0.56896	1.69816	0.64122	0.60839	-0.22247
4.00	5.00	3.00	6.00	4.50	5.00	6.00	4.00	6.00	5.25	4.00	5.00	5.00	4.67	3.00	3.00	3.00	3.00	3.00	5.00	6.00	4.67	-0.44619	1.20351	0.26925	-0.42665	-0.84839
4.00	5.00	4.00	6.00	4.75	5.00	4.00	4.00	6.00	4.75	5.00	4.00	5.00	4.67	6.00	6.00	5.00	5.67	5.00	6.00	6.00	5.67	-0.44619	0.32682	0.18363	2.67848	1.14250
5.00	6.00	3.00	5.00	4.75	5.00	6.00	1.00	4.00	4.00	4.00	5.00	5.00	4.67	3.00	6.00	4.00	4.33	4.00	6.00	6.00	5.33	0.21301	0.50382	0.26925	1.27129	0.51658
5.00	6.00	3.00	4.00	4.50	5.00	4.00	4.00	5.00	4.50	4.00	4.00	4.00	4.00	4.00	4.00	4.00	4.00	4.00	5.00	3.00	4.00	-0.14295	-0.02302	-0.68107	0.60839	-0.22247
5.00	4.00	4.00	6.00	4.75	4.00	6.00	6.00	5.00	5.25	4.00	6.00	6.00	5.33	2.00	3.00	4.00	3.00	4.00	6.00	6.00	5.33	-0.48908	0.35901	1.21956	-0.89571	0.51658
4.00	6.00	3.00	6.00	4.75	5.00	6.00	1.00	6.00	4.50	3.00	5.00	6.00	4.67	3.00	3.00	6.00	4.00	3.00	6.00	6.00	5.00	0.08283	1.20351	0.14849	-0.42665	-0.10935
5.00	6.00	5.00	5.00	5.25	4.00	4.00	6.00	5.00	4.75	3.00	5.00	3.00	3.67	3.00	3.00	5.00	3.67	4.00	5.00	4.00	4.33	0.21301	-0.51768	-0.96743	-0.42665	-0.22247
6.00	6.00	5.00	6.00	5.75	5.00	5.00	6.00	4.00	5.00	4.00	4.00	4.00	4.00	3.00	4.00	5.00	4.00	3.00	6.00	5.00	4.67	1.05509	0.06548	-0.68107	0.13933	-0.10935
4.00	5.00	4.00	3.00	4.00	4.00	4.00	6.00	6.00	5.00	4.00	4.00	4.00	4.00	3.00	4.00	3.00	3.33	4.00	5.00	4.00	4.33	-1.51405	-0.16783	-0.68107	0.13933	-0.22247
6.00	6.00	2.00	6.00	5.00	5.00	4.00	5.00	6.00	5.00	3.00	4.00	3.00	3.33	3.00	3.00	1.00	2.33	3.00	5.00	4.00	4.00	1.05509	0.32682	-1.54577	-0.42665	-0.84839
5.00	6.00	4.00	5.00	5.00	5.00	6.00	6.00	6.00	5.75	5.00	5.00	6.00	5.33	4.00	4.00	6.00	4.67	4.00	5.00	6.00	5.00	0.21301	1.20351	1.13395	0.60839	-0.22247
6.00	6.00	4.00	6.00	5.50	6.00	6.00	5.00	6.00	5.75	4.00	6.00	6.00	5.33	3.00	3.00	6.00	4.00	5.00	6.00	6.00	5.67	1.05509	1.69816	1.21956	-0.42665	1.14250
5.00	6.00	6.00	6.00	5.75	5.00	4.00	5.00	6.00	5.00	4.00	4.00	5.00	4.33	3.00	3.00	3.00	3.00	4.00	5.00	4.00	4.33	0.56896	0.32682	-0.30910	-0.42665	-0.22247
4.00	4.00	3.00	4.00	3.75	4.00	4.00	3.00	4.00	3.75	4.00	4.00	4.00	4.00	3.00	3.00	4.00	3.33	3.00	4.00	4.00	3.67	-1.68711	-0.86752	-0.68107	-0.42665	-1.58744
4.00	5.00	4.00	6.00	4.75	4.00	6.00	6.00	6.00	5.50	4.00	5.00	4.00	4.33	4.00	5.00	4.00	4.33	4.00	5.00	5.00	4.67	-0.44619	0.70886	-0.10273	1.17437	-0.22247
5.00	5.00	4.00	4.00	4.50	5.00	5.00	6.00	5.00	5.25	4.00	5.00	4.00	4.33	3.00	3.00	3.00	3.00	4.00	5.00	4.00	4.33	-0.67196	0.41532	-0.10273	-0.42665	-0.22247
6.00	6.00	5.00	5.00	5.50	5.00	5.00	6.00	6.00	5.50	4.00	5.00	4.00	4.33	3.00	3.00	3.00	3.00	4.00	5.00	6.00	5.00	0.69914	0.76516	-0.10273	-0.42665	-0.22247
2.00	2.00	3.00	3.00	2.50	4.00	4.00	5.00	5.00	4.50	4.00	4.00	4.00	4.00	2.00	3.00	4.00	3.00	4.00	5.00	5.00	4.67	-4.07336	-0.51768	-0.68107	-0.89571	-0.22247
4.00	5.00	3.00	4.00	4.00	4.00	4.00	4.00	4.00	4.00	4.00	4.00	4.00	4.00	3.00	4.00	4.00	3.67	4.00	5.00	5.00	4.67	-1.15809	-0.86752	-0.68107	0.13933	-0.22247
6.00	6.00	6.00	4.00	5.50	4.00	5.00	6.00	6.00	5.25	4.00	4.00	4.00	4.00	3.00	4.00	3.00	3.33	4.00	5.00	4.00	4.33	0.34318	0.27051	-0.68107	0.13933	-0.22247
5.00	4.00	3.00	5.00	4.25	2.00	2.00	3.00	2.00	2.25	2.00	4.00	4.00	3.33	2.00	3.00	1.00	2.00	6.00	6.00	5.00	5.67	-0.84503	-3.43320	-1.66653	-0.89571	1.76843
5.00	6.00	4.00	5.00	5.00	5.00	4.00	4.00	6.00	4.75	3.00	5.00	4.00	4.00	4.00	4.00	3.00	3.67	3.00	4.00	4.00	3.67	0.21301	0.32682	-0.59546	0.60839	-1.58744
6.00	6.00	4.00	4.00	5.00	4.00	5.00	6.00	6.00	5.25	3.00	4.00	3.00	3.33	4.00	4.00	4.00	4.00	4.00	6.00	4.00	4.67	0.34318	0.27051	-1.54577	0.60839	0.51658
4.00	4.00	4.00	5.00	4.25	4.00	5.00	4.00	4.00	4.25	4.00	4.00	4.00	4.00	6.00	3.00	6.00	5.00	5.00	6.00	6.00	5.67	-1.33116	-0.42917	-0.68107	0.98053	1.14250
4.00	5.00	3.00	3.00	3.75	4.00	6.00	5.00	3.00	4.50	4.00	4.00	4.00	4.00	3.00	4.00	6.00	4.33	5.00	6.00	6.00	5.67	-1.51405	-0.34067	-0.68107	0.13933	1.14250
4.00	4.00	4.00	4.00	4.00	4.00	4.00	4.00	4.00	4.00	5.00	6.00	6.00	5.67	4.00	4.00	5.00	4.33	3.00	4.00	2.00	3.00	-1.68711	-0.86752	1.71229	0.60839	-1.58744
5.00	4.00	5.00	5.00	4.75	5.00	5.00	4.00	5.00	4.75	4.00	4.00	6.00	4.67	6.00	4.00	5.00	5.00	3.00	5.00	5.00	4.33	-0.84503	0.41532	0.06288	1.54651	-0.84839
5.00	4.00	5.00	5.00	4.75	4.00	4.00	5.00	5.00	4.50	5.00	5.00	5.00	5.00	4.00	5.00	3.00	4.00	3.00	5.00	4.00	4.00	-0.84503	-0.51768	0.76197	1.17437	-0.84839
4.00	6.00	4.00	6.00	5.00	6.00	6.00	4.00	6.00	5.50	5.00	6.00	6.00	5.67	5.00	6.00	6.00	5.67	4.00	6.00	6.00	5.33	0.08283	1.69816	1.71229	2.20941	0.51658
6.00	6.00	5.00	6.00	5.75	6.00	6.00	6.00	6.00	6.00	5.00	5.00	4.00	4.67	6.00	5.00	6.00	5.67	5.00	6.00	6.00	5.67	1.05509	1.69816	0.39000	2.11249	1.14250
4.00	4.00	5.00	4.00	4.25	4.00	4.00	4.00	4.00	4.00	3.00	4.00	4.00	3.67	5.00	3.00	3.00	3.67	4.00	5.00	4.00	4.33	-1.68711	-0.86752	-1.17380	0.51147	-0.22247
6.00	6.00	4.00	5.00	5.25	6.00	6.00	6.00	6.00	6.00	3.00	4.00	4.00	3.67	5.00	3.00	4.00	4.00	4.00	6.00	6.00	5.33	0.69914	1.69816	-1.17380	0.51147	0.51658
6.00	6.00	3.00	4.00	4.75	4.00	4.00	4.00	6.00	4.50	3.00	4.00	4.00	3.67	4.00	4.00	4.00	4.00	4.00	5.00	4.00	4.33	0.34318	-0.16783	-1.17380	0.60839	-0.22247
5.00	6.00	4.00	6.00	5.25	6.00	6.00	6.00	6.00	6.00	5.00	5.00	4.00	4.67	4.00	3.00	6.00	4.33	4.00	6.00	6.00	5.33	0.56896	1.69816	0.39000	0.04241	0.51658
4.00	5.00	4.00	4.00	4.25	5.00	5.00	4.00	4.00	4.50	4.00	5.00	4.00	4.33	4.00	3.00	3.00	3.33	4.00	5.00	4.00	4.33	-1.15809	0.06548	-0.10273	0.04241	-0.22247
5.00	5.00	5.00	4.00	4.75	4.00	4.00	5.00	5.00	4.50	4.00	5.00	3.00	4.00	3.00	3.00	3.00	3.00	3.00	4.00	4.00	3.67	-0.67196	-0.51768	-0.47470	-0.42665	-1.58744
5.00	5.00	5.00	5.00	5.00	5.00	4.00	4.00	5.00	4.50	3.00	4.00	4.00	3.67	5.00	3.00	4.00	4.00	4.00	5.00	4.00	4.33	-0.31601	-0.02302	-1.17380	0.51147	-0.22247
5.00	6.00	4.00	6.00	5.25	4.00	4.00	6.00	6.00	5.00	5.00	5.00	4.00	4.67	4.00	4.00	4.00	4.00	6.00	6.00	4.00	5.33	0.56896	-0.16783	0.39000	0.60839	1.76843
5.00	6.00	4.00	5.00	5.00	5.00	4.00	6.00	6.00	5.25	4.00	4.00	5.00	4.33	5.00	4.00	4.00	4.33	5.00	4.00	5.00	4.67	0.21301	0.32682	-0.30910	1.07745	-0.33559
4.00	5.00	5.00	5.00	4.75	6.00	5.00	6.00	6.00	5.75	4.00	5.00	4.00	4.33	3.00	4.00	4.00	3.67	4.00	6.00	6.00	5.33	-0.80214	1.25982	-0.10273	0.13933	0.51658
6.00	6.00	4.00	6.00	5.50	6.00	4.00	6.00	6.00	5.50	4.00	5.00	6.00	5.00	3.00	4.00	2.00	3.00	5.00	6.00	6.00	5.67	1.05509	0.82147	0.64122	0.13933	1.14250
6.00	6.00	4.00	6.00	5.50	6.00	6.00	6.00	5.00	5.75	6.00	6.00	6.00	6.00	3.00	4.00	6.00	4.33	4.00	6.00	6.00	5.33	1.05509	1.34832	2.20502	0.13933	0.51658
6.00	6.00	4.00	6.00	5.50	4.00	4.00	4.00	4.00	4.00	3.00	4.00	4.00	3.67	3.00	4.00	5.00	4.00	3.00	4.00	5.00	4.00	1.05509	-0.86752	-1.17380	0.13933	-1.58744
5.00	6.00	4.00	5.00	5.00	4.00	4.00	6.00	6.00	5.00	4.00	4.00	2.00	3.33	3.00	4.00	1.00	2.67	4.00	6.00	4.00	4.67	0.21301	-0.16783	-1.42502	0.13933	0.51658
5.00	4.00	4.00	4.00	4.25	5.00	4.00	5.00	5.00	4.75	4.00	5.00	5.00	4.67	5.00	3.00	3.00	3.67	3.00	6.00	5.00	4.67	-1.20098	-0.02302	0.26925	0.51147	-0.10935
5.00	6.00	4.00	5.00	5.00	4.00	4.00	5.00	4.00	4.25	4.00	4.00	5.00	4.33	5.00	3.00	3.00	3.67	6.00	6.00	4.00	5.33	0.21301	-0.86752	-0.30910	0.51147	1.76843
4.00	6.00	3.00	4.00	4.25	4.00	5.00	4.00	5.00	4.50	5.00	5.00	5.00	5.00	5.00	3.00	3.00	3.67	5.00	6.00	4.00	5.00	-0.62908	-0.07933	0.76197	0.51147	1.14250
6.00	6.00	4.00	6.00	5.50	6.00	6.00	6.00	6.00	6.00	5.00	6.00	6.00	5.67	4.00	4.00	6.00	4.67	3.00	5.00	6.00	4.67	1.05509	1.69816	1.71229	0.60839	-0.84839
4.00	5.00	4.00	4.00	4.25	5.00	5.00	4.00	4.00	4.50	4.00	5.00	4.00	4.33	4.00	3.00	3.00	3.33	4.00	4.00	4.00	4.00	-1.15809	0.06548	-0.10273	0.04241	-0.96151
4.00	4.00	4.00	4.00	4.00	4.00	4.00	4.00	4.00	4.00	4.00	4.00	6.00	4.67	3.00	4.00	3.00	3.33	3.00	4.00	5.00	4.00	-1.68711	-0.86752	0.06288	0.13933	-1.58744
5.00	6.00	5.00	5.00	5.25	5.00	5.00	5.00	2.00	4.25	4.00	4.00	5.00	4.33	3.00	4.00	3.00	3.33	4.00	4.00	4.00	4.00	0.21301	-0.63421	-0.30910	0.13933	-0.96151
6.00	6.00	4.00	4.00	5.00	5.00	4.00	5.00	6.00	5.00	5.00	5.00	6.00	5.33	3.00	4.00	5.00	4.00	4.00	5.00	6.00	5.00	0.34318	0.32682	1.13395	0.13933	-0.22247
6.00	6.00	4.00	4.00	5.00	3.00	4.00	5.00	6.00	4.50	5.00	4.00	6.00	5.00	2.00	3.00	3.00	2.67	5.00	6.00	4.00	5.00	0.34318	-0.66249	0.55561	-0.89571	1.14250
4.00	4.00	6.00	5.00	4.75	4.00	4.00	4.00	4.00	4.00	5.00	5.00	4.00	4.67	4.00	4.00	3.00	3.67	4.00	4.00	4.00	4.00	-1.33116	-0.86752	0.39000	0.60839	-0.96151
6.00	6.00	3.00	5.00	5.00	4.00	5.00	6.00	6.00	5.25	5.00	6.00	6.00	5.67	4.00	5.00	4.00	4.33	5.00	5.00	6.00	5.33	0.69914	0.27051	1.71229	1.17437	0.40346
5.00	6.00	5.00	6.00	5.50	5.00	5.00	5.00	6.00	5.25	6.00	6.00	6.00	6.00	2.00	3.00	6.00	3.67	4.00	5.00	6.00	5.00	0.56896	0.76516	2.20502	-0.89571	-0.22247
5.00	4.00	4.00	3.00	4.00	4.00	4.00	5.00	4.00	4.25	4.00	4.00	4.00	4.00	2.00	4.00	3.00	3.00	4.00	5.00	6.00	5.00	-1.55694	-0.86752	-0.68107	-0.32973	-0.22247
6.00	6.00	4.00	5.00	5.25	5.00	5.00	6.00	5.00	5.25	5.00	4.00	4.00	4.33	4.00	5.00	3.00	4.00	4.00	5.00	5.00	4.67	0.69914	0.41532	-0.18834	1.17437	-0.22247
6.00	6.00	5.00	5.00	5.50	3.00	4.00	2.00	6.00	3.75	5.00	5.00	2.00	4.00	2.00	2.00	2.00	2.00	3.00	4.00	4.00	3.67	0.69914	-0.66249	-0.35395	-1.46169	-1.58744
3.00	4.00	1.00	4.00	3.00	4.00	3.00	4.00	4.00	3.75	5.00	4.00	4.00	4.33	2.00	3.00	3.00	2.67	4.00	5.00	3.00	4.00	-2.17324	-1.30587	-0.18834	-0.89571	-0.22247
6.00	6.00	5.00	6.00	5.75	5.00	6.00	6.00	4.00	5.25	5.00	6.00	6.00	5.67	2.00	4.00	4.00	3.33	5.00	6.00	6.00	5.67	1.05509	0.50382	1.71229	-0.32973	1.14250
6.00	6.00	3.00	6.00	5.25	6.00	5.00	3.00	6.00	5.00	5.00	5.00	6.00	5.33	3.00	3.00	5.00	3.67	4.00	6.00	5.00	5.00	1.05509	1.25982	1.13395	-0.42665	0.51658
4.00	4.00	2.00	4.00	3.50	3.00	4.00	4.00	4.00	3.75	5.00	5.00	4.00	4.67	1.00	1.00	3.00	1.67	6.00	6.00	4.00	5.33	-1.68711	-1.36217	0.39000	-2.49674	1.76843
5.00	6.00	4.00	5.00	5.00	6.00	5.00	3.00	6.00	5.00	5.00	5.00	5.00	5.00	4.00	6.00	4.00	4.67	3.00	6.00	6.00	5.00	0.21301	1.25982	0.76197	1.74035	-0.10935
6.00	5.00	5.00	6.00	5.50	6.00	6.00	6.00	6.00	6.00	6.00	6.00	6.00	6.00	1.00	1.00	1.00	1.00	6.00	6.00	5.00	5.67	0.52607	1.69816	2.20502	-2.49674	1.76843
6.00	6.00	6.00	4.00	5.50	5.00	5.00	6.00	6.00	5.50	4.00	4.00	5.00	4.33	3.00	4.00	4.00	3.67	4.00	5.00	4.00	4.33	0.34318	0.76516	-0.30910	0.13933	-0.22247
4.00	4.00	4.00	4.00	4.00	4.00	4.00	4.00	4.00	4.00	4.00	4.00	4.00	4.00	4.00	3.00	3.00	3.33	4.00	5.00	4.00	4.33	-1.68711	-0.86752	-0.68107	0.04241	-0.22247
5.00	6.00	5.00	5.00	5.25	4.00	4.00	5.00	5.00	4.50	5.00	5.00	4.00	4.67	3.00	4.00	4.00	3.67	5.00	6.00	6.00	5.67	0.21301	-0.51768	0.39000	0.13933	1.14250
6.00	6.00	4.00	6.00	5.50	4.00	5.00	6.00	4.00	4.75	3.00	5.00	4.00	4.00	3.00	3.00	4.00	3.33	6.00	5.00	4.00	5.00	1.05509	-0.42917	-0.59546	-0.42665	1.02939
6.00	6.00	5.00	6.00	5.75	6.00	5.00	6.00	5.00	5.50	4.00	4.00	5.00	4.33	3.00	3.00	4.00	3.33	4.00	5.00	5.00	4.67	1.05509	0.90997	-0.30910	-0.42665	-0.22247
6.00	6.00	3.00	4.00	4.75	4.00	3.00	4.00	5.00	4.00	3.00	3.00	4.00	3.33	4.00	4.00	1.00	3.00	4.00	5.00	4.00	4.33	0.34318	-0.95602	-1.75214	0.60839	-0.22247
6.00	6.00	4.00	4.00	5.00	4.00	4.00	4.00	4.00	4.00	4.00	3.00	4.00	3.67	3.00	3.00	3.00	3.00	4.00	5.00	4.00	4.33	0.34318	-0.86752	-1.25941	-0.42665	-0.22247
4.00	4.00	4.00	4.00	4.00	4.00	3.00	4.00	4.00	3.75	4.00	6.00	3.00	4.33	3.00	4.00	3.00	3.33	4.00	5.00	4.00	4.33	-1.68711	-1.30587	0.10364	0.13933	-0.22247
6.00	6.00	4.00	4.00	5.00	4.00	4.00	1.00	4.00	3.25	5.00	4.00	6.00	5.00	1.00	2.00	4.00	2.33	4.00	6.00	5.00	5.00	0.34318	-0.86752	0.55561	-1.93075	0.51658
6.00	6.00	5.00	5.00	5.50	3.00	3.00	4.00	4.00	3.50	4.00	6.00	5.00	5.00	2.00	3.00	3.00	2.67	3.00	4.00	4.00	3.67	0.69914	-1.80052	0.84759	-0.89571	-1.58744
6.00	6.00	4.00	4.00	5.00	3.00	4.00	3.00	3.00	3.25	3.00	3.00	3.00	3.00	2.00	4.00	4.00	3.33	4.00	4.00	4.00	4.00	0.34318	-1.71202	-2.12411	-0.32973	-0.96151
6.00	6.00	4.00	5.00	5.25	5.00	3.00	6.00	5.00	4.75	4.00	4.00	5.00	4.33	2.00	3.00	2.00	2.33	5.00	6.00	6.00	5.67	0.69914	-0.46137	-0.30910	-0.89571	1.14250
5.00	6.00	5.00	5.00	5.25	4.00	4.00	6.00	5.00	4.75	4.00	4.00	4.00	4.00	3.00	4.00	4.00	3.67	6.00	6.00	5.00	5.67	0.21301	-0.51768	-0.68107	0.13933	1.76843
5.00	5.00	4.00	5.00	4.75	4.00	4.00	6.00	5.00	4.75	4.00	5.00	4.00	4.33	1.00	2.00	2.00	1.67	4.00	6.00	5.00	5.00	-0.31601	-0.51768	-0.10273	-1.93075	0.51658
6.00	6.00	4.00	6.00	5.50	4.00	4.00	5.00	5.00	4.50	4.00	4.00	4.00	4.00	2.00	3.00	3.00	2.67	4.00	4.00	6.00	4.67	1.05509	-0.51768	-0.68107	-0.89571	-0.96151
6.00	6.00	4.00	6.00	5.50	6.00	6.00	6.00	5.00	5.75	6.00	6.00	6.00	6.00	3.00	4.00	6.00	4.33	5.00	6.00	6.00	5.67	1.05509	1.34832	2.20502	0.13933	1.14250
5.00	6.00	4.00	6.00	5.25	3.00	2.00	4.00	4.00	3.25	3.00	4.00	4.00	3.67	3.00	4.00	2.00	3.00	4.00	4.00	5.00	4.33	0.56896	-2.23887	-1.17380	0.13933	-0.96151
6.00	6.00	4.00	4.00	5.00	3.00	4.00	6.00	4.00	4.25	4.00	6.00	6.00	5.33	1.00	2.00	1.00	1.33	2.00	4.00	3.00	3.00	0.34318	-1.36217	1.21956	-1.93075	-2.21337
6.00	6.00	5.00	3.00	5.00	4.00	4.00	5.00	6.00	4.75	4.00	4.00	4.00	4.00	4.00	4.00	4.00	4.00	5.00	6.00	6.00	5.67	-0.01277	-0.16783	-0.68107	0.60839	1.14250
6.00	6.00	6.00	6.00	6.00	4.00	5.00	4.00	5.00	4.50	6.00	5.00	2.00	4.33	2.00	3.00	4.00	3.00	5.00	6.00	4.00	5.00	1.05509	-0.07933	0.13878	-0.89571	1.14250
6.00	6.00	6.00	6.00	6.00	5.00	4.00	6.00	6.00	5.25	4.00	5.00	5.00	4.67	3.00	4.00	4.00	3.67	5.00	5.00	5.00	5.00	1.05509	0.32682	0.26925	0.13933	0.40346
6.00	6.00	5.00	5.00	5.50	4.00	4.00	4.00	4.00	4.00	4.00	4.00	4.00	4.00	1.00	2.00	3.00	2.00	4.00	4.00	4.00	4.00	0.69914	-0.86752	-0.68107	-1.93075	-0.96151
6.00	6.00	5.00	6.00	5.75	6.00	6.00	6.00	4.00	5.50	6.00	4.00	4.00	4.67	2.00	3.00	5.00	3.33	5.00	5.00	5.00	5.00	1.05509	0.99848	0.30439	-0.89571	0.40346
5.00	6.00	4.00	4.00	4.75	5.00	5.00	6.00	4.00	5.00	6.00	5.00	4.00	5.00	2.00	3.00	4.00	3.00	4.00	5.00	4.00	4.33	-0.14295	0.06548	0.88273	-0.89571	-0.22247
6.00	6.00	5.00	6.00	5.75	5.00	5.00	6.00	6.00	5.50	5.00	5.00	6.00	5.33	2.00	3.00	5.00	3.33	4.00	4.00	5.00	4.33	1.05509	0.76516	1.13395	-0.89571	-0.96151
6.00	6.00	5.00	6.00	5.75	6.00	6.00	6.00	6.00	6.00	3.00	4.00	4.00	3.67	2.00	3.00	4.00	3.00	3.00	6.00	4.00	4.33	1.05509	1.69816	-1.17380	-0.89571	-0.10935
6.00	6.00	5.00	4.00	5.25	4.00	4.00	4.00	4.00	4.00	5.00	5.00	4.00	4.67	3.00	4.00	3.00	3.33	5.00	4.00	4.00	4.33	0.34318	-0.86752	0.39000	0.13933	-0.33559
6.00	6.00	5.00	5.00	5.50	4.00	4.00	3.00	3.00	3.50	5.00	5.00	4.00	4.67	4.00	4.00	4.00	4.00	5.00	6.00	5.00	5.33	0.69914	-1.21736	0.39000	0.60839	1.14250
